# Supplementary material for: Uncovering the photoexcited dynamics in bis(acyl)phosphine oxide photoinitiators
Source: Phys Chem Chem Phys. 2025 Sep 12;27(38):20592–601. doi: 10.1039/d5cp01612f (PMC12427173; doi:10.1039/d5cp01612f)
Supplement: CP-027-D5CP01612F-s001 [file CP-027-D5CP01612F-s001.xyz]

57
BAPO, ground-state OPT in IEFPCM(DCM)
P       -0.217114    0.449103    0.664655
O       -0.775319    0.871868    2.000185
O        0.226394   -2.138927    1.101421
O       -0.936829   -0.750454   -1.598252
C        0.694407    1.769628   -0.201508
C        1.283008    1.587370   -1.461089
H        1.213805    0.633367   -1.967949
C        1.954646    2.644127   -2.070583
H        2.408186    2.500708   -3.044467
C        2.044657    3.881479   -1.431376
H        2.569426    4.700571   -1.909880
C        1.459672    4.065216   -0.179100
H        1.527096    5.025736    0.318628
C        0.784262    3.013347    0.436292
H        0.326356    3.150022    1.408703
C        0.868787   -1.151577    0.819904
C        2.336615   -1.152471    0.563694
C        3.202190   -0.322724    1.298991
C        4.570152   -0.359261    1.009705
H        5.241818    0.263125    1.593257
C        5.091099   -1.174264    0.008200
C        4.208160   -2.000182   -0.699081
H        4.599562   -2.649872   -1.475941
C        2.842139   -2.025357   -0.434049
C        2.737336    0.556915    2.438434
H        3.317131    0.333246    3.338273
H        1.686246    0.424622    2.694563
H        2.897126    1.613090    2.205355
C        6.564151   -1.175157   -0.314925
H        7.134911   -0.610620    0.424252
H        6.746537   -0.724631   -1.295977
H        6.960019   -2.193836   -0.349988
C        1.954981   -2.962914   -1.221708
H        1.603876   -3.789113   -0.598393
H        2.508404   -3.385406   -2.061556
H        1.069696   -2.458800   -1.615397
C       -1.466249   -0.252002   -0.625294
C       -2.926727   -0.287360   -0.354994
C       -3.643665    0.895414   -0.067513
C       -5.016529    0.804546    0.158450
H       -5.573857    1.715803    0.351041
C       -5.691307   -0.418196    0.139428
C       -4.959810   -1.571421   -0.152900
H       -5.469922   -2.529106   -0.180193
C       -3.591405   -1.536280   -0.421944
C       -2.988922    2.257465   -0.057725
H       -2.365177    2.419784   -0.940562
H       -2.361250    2.382985    0.827682
H       -3.747280    3.041526   -0.041847
C       -7.165690   -0.493452    0.444785
H       -7.635251   -1.339137   -0.061959
H       -7.681705    0.421149    0.145122
H       -7.328674   -0.623841    1.520239
C       -2.880093   -2.829289   -0.750881
H       -3.520218   -3.678976   -0.508942
H       -1.946161   -2.936287   -0.195963
H       -2.633143   -2.884152   -1.814033

46
TPO, ground-state OPT in IEFPCM(DCM)
P       -0.794647   -0.064334    0.592318
O       -0.259994   -0.243975    1.991024
O        0.145705    0.277706   -1.903055
C       -1.944197   -1.396165    0.088718
C       -2.290480   -1.675807   -1.240430
H       -1.858482   -1.106104   -2.053136
C       -3.183218   -2.708121   -1.523355
H       -3.444952   -2.922250   -2.553227
C       -3.733714   -3.465107   -0.489305
H       -4.427637   -4.266928   -0.714665
C       -3.386076   -3.193637    0.833505
H       -3.806780   -3.783497    1.639795
C       -2.491643   -2.165464    1.123863
H       -2.209905   -1.959769    2.149655
C        0.546578    0.010311   -0.788694
C        1.990712   -0.118959   -0.439073
C        2.493823   -1.305059    0.137929
C        3.856040   -1.379180    0.424982
H        4.249291   -2.296968    0.851051
C        4.723858   -0.310899    0.183211
C        4.198254    0.850992   -0.384556
H        4.856694    1.692811   -0.574211
C        2.848441    0.967480   -0.722697
C        1.615004   -2.504749    0.406483
H        1.014920   -2.775247   -0.466622
H        0.932429   -2.309790    1.237328
H        2.224125   -3.370892    0.669142
C        6.193894   -0.425327    0.500515
H        6.719762   -0.966228   -0.293722
H        6.357791   -0.974985    1.430468
H        6.659036    0.557815    0.593888
C        2.360605    2.250565   -1.358254
H        3.114796    3.031881   -1.253881
H        1.434960    2.612667   -0.905475
H        2.163409    2.112588   -2.424403
C       -1.648900    1.541626    0.391653
C       -1.443554    2.493299    1.398279
C       -2.474454    1.849544   -0.697106
C       -2.057296    3.742292    1.314732
H       -0.812803    2.246864    2.243804
C       -3.083121    3.099863   -0.776151
H       -2.650775    1.123157   -1.479805
C       -2.875179    4.046848    0.227823
H       -1.897548    4.473494    2.098863
H       -3.723376    3.332712   -1.619255
H       -3.353211    5.017757    0.163470

57
BAPO, S1 OPT in IEFPCM(DCM)
P       -0.228376    0.526044    0.584897
O       -0.830137    1.031590    1.872897
O        0.073370   -2.057381    1.336849
O       -0.841362   -0.707247   -1.653877
C        0.812106    1.762416   -0.242319
C        1.352759    1.550767   -1.521100
H        1.151944    0.630371   -2.054839
C        2.134019    2.537803   -2.112804
H        2.551844    2.372202   -3.098905
C        2.369868    3.741519   -1.445062
H        2.973573    4.510220   -1.913828
C        1.823557    3.959808   -0.179709
H        2.003454    4.895258    0.337278
C        1.045856    2.975890    0.423453
H        0.619344    3.140773    1.405341
C        0.765652   -1.158870    0.948621
C        2.221061   -1.210366    0.653077
C        3.122732   -0.388876    1.357192
C        4.474485   -0.441179    1.010958
H        5.177039    0.175851    1.562124
C        4.943274   -1.268527   -0.008759
C        4.024664   -2.092270   -0.672893
H        4.378590   -2.756411   -1.455168
C        2.668780   -2.095502   -0.360210
C        2.707532    0.446428    2.544715
H        2.923780   -0.098110    3.470120
H        1.643644    0.683850    2.569280
H        3.266553    1.383286    2.576416
C        6.399459   -1.279966   -0.396942
H        7.015009   -0.771932    0.347150
H        6.546913   -0.773068   -1.356409
H        6.769484   -2.302024   -0.512553
C        1.732041   -3.028638   -1.089340
H        1.370613   -3.817083   -0.423283
H        2.248169   -3.504698   -1.923957
H        0.855450   -2.506300   -1.479437
C       -1.469615   -0.136143   -0.722540
C       -2.892236   -0.188569   -0.377901
C       -3.628051    0.967156   -0.004135
C       -4.994612    0.836014    0.250086
H       -5.555671    1.727434    0.514719
C       -5.669841   -0.379939    0.133833
C       -4.933140   -1.498472   -0.272312
H       -5.436108   -2.455427   -0.377166
C       -3.565465   -1.441211   -0.522531
C       -3.016765    2.346035    0.042171
H       -2.267180    2.470095   -0.745265
H       -2.520285    2.541260    0.995335
H       -3.788435    3.105691   -0.097972
C       -7.141315   -0.492269    0.445712
H       -7.646480   -1.168038   -0.249239
H       -7.633797    0.481272    0.395889
H       -7.299402   -0.889063    1.455029
C       -2.827668   -2.696156   -0.905598
H       -3.506396   -3.550445   -0.922363
H       -2.020443   -2.908803   -0.199221
H       -2.365346   -2.603809   -1.893453

46
TPO, S1 OPT in IEFPCM(DCM)
P        0.812729   -0.121346   -0.561149
O        0.263181   -0.439115   -1.928545
O       -0.013698    0.146159    1.918105
C        2.163793   -1.243698   -0.071777
C        2.464127   -1.560005    1.259193
H        1.858237   -1.165590    2.065421
C        3.537134   -2.401422    1.545519
H        3.767725   -2.643429    2.576382
C        4.299549   -2.943653    0.510854
H        5.128097   -3.604657    0.738074
C        3.990001   -2.644922   -0.816492
H        4.577948   -3.069089   -1.622179
C        2.923458   -1.800796   -1.112418
H        2.680343   -1.571613   -2.142781
C       -0.518036   -0.287575    0.845393
C       -1.926789   -0.366081    0.448512
C       -2.428874   -1.471482   -0.287275
C       -3.794176   -1.514006   -0.573183
H       -4.179252   -2.373197   -1.114324
C       -4.684396   -0.523778   -0.151112
C       -4.172357    0.536804    0.603624
H       -4.845113    1.316823    0.947930
C       -2.818345    0.648779    0.909678
C       -1.566118   -2.643288   -0.685819
H       -0.825015   -2.862589    0.088872
H       -1.017387   -2.446005   -1.608601
H       -2.181652   -3.532574   -0.836065
C       -6.148958   -0.587463   -0.506406
H       -6.772654   -0.187809    0.296954
H       -6.464979   -1.613288   -0.708455
H       -6.359962    0.002915   -1.405403
C       -2.326438    1.843885    1.681367
H       -3.152743    2.516347    1.916940
H       -1.577179    2.404060    1.113814
H       -1.846689    1.545703    2.619412
C        1.380260    1.605760   -0.443511
C        0.942761    2.498184   -1.431029
C        2.202035    2.058794    0.596059
C        1.331182    3.834921   -1.378895
H        0.309961    2.142248   -2.234860
C        2.583510    3.397592    0.642322
H        2.549998    1.378198    1.363022
C        2.149003    4.285691   -0.342570
H        0.996702    4.521902   -2.147672
H        3.223297    3.745565    1.445045
H        2.449550    5.326478   -0.302972

46
TPO, T1 OPT in IEFPCM(DCM)
P        0.808445   -0.161359   -0.545741
O        0.259634   -0.549154   -1.892022
O        0.039005   -0.010808    1.971301
C        2.290031   -1.124760   -0.094638
C        2.668059   -1.410418    1.222437
H        2.046691   -1.094211    2.050762
C        3.841231   -2.121545    1.468271
H        4.129847   -2.341524    2.489504
C        4.631892   -2.560686    0.406720
H        5.539988   -3.119382    0.602585
C        4.249171   -2.290507   -0.907177
H        4.857661   -2.636379   -1.734757
C        3.080430   -1.577928   -1.161957
H        2.779497   -1.374754   -2.182488
C       -0.457113   -0.531174    0.928496
C       -1.878102   -0.532773    0.512292
C       -2.393671   -1.646639   -0.195214
C       -3.751943   -1.661388   -0.516041
H       -4.149473   -2.523064   -1.043629
C       -4.615214   -0.622745   -0.161670
C       -4.084362    0.461141    0.545099
H       -4.738586    1.279904    0.829569
C       -2.735266    0.537878    0.885874
C       -1.540055   -2.834307   -0.563131
H       -0.853555   -3.089756    0.248817
H       -0.931151   -2.624740   -1.445435
H       -2.166399   -3.702745   -0.775975
C       -6.084627   -0.681748   -0.496709
H       -6.663104   -1.059399    0.353902
H       -6.274246   -1.344993   -1.343099
H       -6.477028    0.308595   -0.740360
C       -2.228960    1.747138    1.630110
H       -3.035361    2.466044    1.782912
H       -1.422050    2.246381    1.087422
H       -1.824580    1.471376    2.608618
C        1.185364    1.617125   -0.440972
C        0.643092    2.452729   -1.426721
C        1.963118    2.161893    0.588836
C        0.883147    3.824127   -1.382071
H        0.046129    2.025705   -2.223346
C        2.196438    3.534296    0.627239
H        2.389723    1.525947    1.354460
C        1.656991    4.365724   -0.355511
H        0.468038    4.467524   -2.149263
H        2.802155    3.953637    1.422242
H        1.842103    5.433316   -0.321931

22
Radical R1, OPT in IEFPCM(DCM)
O        3.217990   -0.221298    0.009913
C        2.261474    0.495563    0.007581
C        0.826957    0.210651    0.001524
C       -0.058645    1.315482   -0.002439
C       -1.429876    1.072154   -0.009559
H       -2.114516    1.913885   -0.016550
C       -1.945586   -0.227689   -0.010307
C       -1.052180   -1.304626   -0.010524
H       -1.444697   -2.316615   -0.018285
C        0.328610   -1.120327   -0.003459
C        0.448983    2.737798   -0.002677
H       -0.386029    3.440238   -0.002313
H        1.066216    2.940685   -0.881439
H        1.067091    2.940510    0.875441
C       -3.433151   -0.466230    0.014427
H       -3.978650    0.368585   -0.429624
H       -3.784232   -0.576980    1.046338
H       -3.698902   -1.380822   -0.519730
C        1.236717   -2.322605   -0.004462
H        1.893559   -2.326424   -0.878073
H        0.649015   -3.241606   -0.009420
H        1.887399   -2.332097    0.873702

35
Radical R2, OPT in IEFPCM(DCM)
P       -1.050165    0.105996    0.996659
O       -0.617274   -1.143619    1.739649
O       -0.311185    1.503985   -1.191433
C       -2.740947    0.011004    0.341680
C       -3.339413    1.100541   -0.311913
H       -2.782452    2.013730   -0.476261
C       -4.653290    0.998777   -0.760231
H       -5.111515    1.837124   -1.271985
C       -5.380271   -0.173517   -0.546920
H       -6.404336   -0.245822   -0.894826
C       -4.792733   -1.250481    0.118646
H       -5.357631   -2.160138    0.286952
C       -3.478533   -1.161584    0.568172
H       -3.018439   -1.993597    1.087399
C        0.129332    0.713119   -0.390169
C        1.559463    0.296247   -0.281368
C        1.939807   -1.015635   -0.621757
C        3.290460   -1.355355   -0.529899
H        3.595702   -2.358405   -0.811049
C        4.254280   -0.444889   -0.089963
C        3.842796    0.849181    0.239522
H        4.579855    1.572277    0.574577
C        2.508919    1.247923    0.143211
C        0.936375   -2.034673   -1.108816
H        0.315562   -1.639465   -1.917650
H        0.270619   -2.345450   -0.298473
H        1.444954   -2.923953   -1.483572
C        5.699851   -0.854377    0.045779
H        6.370020   -0.003961   -0.096596
H        5.964027   -1.627858   -0.678451
H        5.893488   -1.260870    1.044418
C        2.118518    2.665729    0.492538
H        2.968997    3.202349    0.914499
H        1.306168    2.696429    1.224696
H        1.777436    3.212683   -0.390371

24
Radical R3, OPT in IEFPCM(DCM)
P       -0.042846    1.177029   -0.635149
O       -0.094162    2.594495   -0.089592
C        1.490475    0.286402   -0.215655
C        1.910740   -0.818395   -0.970263
H        1.318306   -1.168994   -1.808240
C        3.105368   -1.462067   -0.655895
H        3.425044   -2.317714   -1.239302
C        3.894257   -0.996873    0.396690
H        4.826257   -1.495906    0.636099
C        3.490241    0.116808    1.134139
H        4.106249    0.483008    1.947486
C        2.295401    0.763869    0.828610
H        1.983537    1.632743    1.395702
C       -1.497439    0.181898   -0.167340
C       -2.705755    0.865764    0.038635
C       -1.468888   -1.217439   -0.076570
C       -3.863080    0.158136    0.350192
H       -2.730640    1.946679   -0.032299
C       -2.632238   -1.917786    0.233634
H       -0.545053   -1.761671   -0.227458
C       -3.829656   -1.233874    0.445908
H       -4.790485    0.693335    0.518981
H       -2.601192   -2.998297    0.314204
H       -4.732596   -1.783237    0.686282
